# Supplementary material for: Full annual monitoring of Subantarctic Emiliania huxleyi populations reveals highly calcified morphotypes in high-CO2 winter conditions
Source: Sci Rep. 2020 Feb 13;10:2594. doi: 10.1038/s41598-020-59375-8 (PMC7018777; doi:10.1038/s41598-020-59375-8)
Supplement: Supplementary file 2 — Supplement Table 1. [file 41598_2020_59375_MOESM2_ESM.xlsx]

## Sheet: SOTS surface layer
SOTS surface layer sample #	Sampling date	Morphotypes (%)
		A	A o/c	B/C	C	B
2	2011-08-06	-	-	-	-	-
4	2011-08-21	18.8	55.6	7.7	0.9	17.1
6	2011-09-05	11.2	42.5	20.1	6.7	19.4
8	2011-09-20	8.4	45.8	31.8	5.6	8.4
10	2011-10-05	5	31.7	43.6	5	14.9
12	2011-10-20	17.1	30.6	23.4	13.5	15.3
14	2011-11-04	16.2	15.4	51.3	9.4	7.7
16	2011-11-19	29.6	8.8	49.7	6.3	5.7
18	2011-12-04	16.2	3.8	60	12.4	7.6
20	2011-12-19	25.3	2.7	63	6.2	2.7
22	2012-01-03	38.2	1.5	43.4	16.2	0.7
24	2012-01-18	31.2	2.2	52.9	11.6	2.2
26	2012-02-02	13.4	1.8	50	33	1.8
28	2012-02-17	56.1	1.3	22.9	19.7	0
30	2012-03-03	54.5	8.9	26.8	9.8	0
32	2012-03-18	60.2	10.2	23.1	2.8	3.7
34	2012-04-02	35.2	13.9	39.8	3.7	7.4
36	2012-04-17	49	5.2	38.7	5.2	1.9
38	2012-05-02	22.9	6.7	46.7	17.1	6.7
40	2012-05-17	34.9	7.3	38.5	11.9	7.3
42	2012-06-01	27.6	8.6	41.9	2.9	19
44	2012-06-16	16	28.3	31.1	5.7	18.9
46	2012-07-01	16.3	26.1	31.5	3.3	22.8
48	2012-07-16	14.6	12.5	57.3	7.3	8.3

## Sheet: SOTS 1000m
SOTS 1000 m trap cup #	sample mid-point	sample duration (days)	E. huxleyi flux (103 x coccospheres m-2 d-1)	E. huxleyi flux (106 x coccoliths m-2 d-1)	Morphotypes (%)						Morphometric measurements
					A	A o/c	B/C	C	B		Mass	S.D. Mass	Length	S.D. Mass
1	2011-08-18	16	9.1	59.47	32.2	23	36.8	4.6	3.4		3.21	1.53	2.96	0.51
2	2011-09-03	16	0	155.72	17.3	30	32.7	2.7	17.3		3.64	1.99	3.05	0.57
3	2011-09-19	16	25.7	779.66	6.7	27.6	54.3	3.8	7.6		4.25	1.93	3.22	0.57
4	2011-10-05	16	943.6	2243.03	4.3	18.7	69.1	5	2.9		3.32	1.63	2.97	0.62
5	2011-10-21	16	5477.9	3238.59	5.3	30.7	53.5	8.8	1.8		3.1	1.82	2.94	0.73
6	2011-11-06	16	656.7	3636.99	4.6	13.1	73.1	7.7	1.5		3.03	1.57	2.97	0.54
7	2011-11-22	16	767.3	1757.24	7.6	8.3	76.4	4.2	3.5		3.22	1.78	2.96	0.55
8	2011-12-08	16	430.9	3894.02	4.6	24.8	56.9	9.2	4.6		2.91	1.63	2.84	0.62
9	2011-12-24	16	1624.2	8516.3	8.2	6	70.1	8.2	7.5		2.75	1.4	2.84	0.56
10	2012-01-09	16	3636.1	3418.51	18.3	13.7	61.8	4.6	1.5		2.49	1.57	2.67	0.58
11	2012-01-25	16	39873	3013.86	25.9	7.7	52.4	13.3	0.7		2.44	1.46	2.65	0.51
12	2012-02-10	16	5428.2	2211.28	5.1	16.3	72.4	4.1	2		2.13	1.24	2.58	0.49
13	2012-02-26	16	23277.5	2646.35	23.1	11.2	52.2	13.4	0		1.99	1.32	2.49	0.52
14	2012-03-13	16	8765.2	4093.22	29.8	7.8	53.9	6.4	2.1		1.99	1.27	2.53	0.52
15	2012-03-29	16	5104.9	1698.01	24.8	8.3	60.5	2.5	3.8		2.02	1.05	2.52	0.43
16	2012-04-14	16	15562.7	1304.43	13.1	13.1	73.8	0	0		2.29	1.36	2.63	0.51
17	2012-04-30	16	5179.2	1038.3	27.4	8.3	51.6	5.1	7.6		2.32	1.34	2.7	0.5
18	2012-05-16	16	7900.4	1083.62	9.1	6.1	81.8	2.3	0.8		2.74	1.52	2.8	0.53
19	2012-06-01	16	4401.6	719.69	17.2	24.1	35.9	13.8	9		2.68	1.42	2.73	0.51
20	2012-06-17	16	7241.9	827.06	10.2	8.5	73.7	4.2	3.4		3.15	1.72	2.9	0.58
21	2012-07-03	16	16505.9	458.13	5.7	19.5	59.3	5.7	9.8		2.72	1.6	2.81	0.54

## Sheet: SOTS 2000m
SOTS 2000 m trap cup #	sample mid-point	sample duration (days)	E. huxleyi flux (103 x coccospheres m-2 d-1)	E. huxleyi flux (106 x coccoliths m-2 d-1)	Morphotypes (%)						Morphometric measurements
					A	A o/c	B/C	C	B		Mass	S.D. Mass	Length	S.D. Mass
1	2011-08-18	16	39.8	95.58	24.5	25.5	39.2	3.9	6.9		3.18	1.66	2.88	0.65
2	2011-09-03	16	42.2	992.57	22.5	27.9	27.9	10.1	11.6		3.14	1.44	3.01	0.53
3	2011-09-19	16	70	746.68	19.6	32.7	34.6	6.5	6.5		3.74	1.71	3.02	0.74
4	2011-10-05	16	292.3	2159.06	8.2	22.7	55.5	3.6	10		3.25	1.69	2.94	0.64
5	2011-10-21	16	435.3	3585.58	14.4	25	49	3.8	7.7		3.37	1.74	3.02	0.62
6	2011-11-06	16	44.1	1872.82	11.2	29	48.6	3.7	7.5		3.04	1.47	2.88	0.56
7	2011-11-22	16	337.2	3126.14	16.9	17.4	52.2	7.9	5.6		2.92	1.51	2.89	0.62
8	2011-12-08	16	244.1	2061.6	9.5	12.8	65.4	3.9	8.4		3.01	1.55	2.93	0.59
9	2011-12-24	16	2593.8	2159.06	10.5	14.3	65.7	3.8	5.7		2.9	1.66	2.82	0.65
10	2012-01-09	16	3154.2	3261.08	6	12	70	6	6		2.7	1.46	2.8	0.56
11	2012-01-25	16	4173.9	2338.98	23.4	16.2	51.4	4.5	4.5		2.68	1.37	2.74	0.54
12	2012-02-10	16	35275.4	5451.63	31.7	8.9	47.5	11.9	0		2.13	1.37	2.54	0.57
13	2012-02-26	16	1551.3	1297.33	15.1	10.1	64.7	4.2	5.9		2.26	1.38	2.64	0.55
14	2012-03-13	16	19268.1	2077.28	25.2	7.3	55.3	7.3	4.9		2.32	1.44	2.63	0.62
15	2012-03-29	16	5661.7	1301.79	16.8	12.1	59.8	0.9	10.3		2.53	1.38	2.74	0.59
16	2012-04-14	16	18351.7	1811.21	28	5	60	4	3		2.26	1.23	2.67	0.51
17	2012-04-30	16	10843.4	888.81	22.8	10.9	53.5	3	9.9		2.51	1.44	2.74	0.57
18	2012-05-16	16	15926.7	604.02	25.2	5.6	57.9	6.5	4.7		2.4	1.31	2.69	0.52
19	2012-06-01	16	4401.6	322.36	15	17	63	4	1		2.93	1.51	2.85	0.57
20	2012-06-17	16	8460	216.72	9.9	16.8	59.4	5.9	7.9		3.16	1.63	2.87	0.57
21	2012-07-03	16	15270	517.92	9.6	21.1	64	4.4	0.9		2.87	1.52	2.81	0.53

## Sheet: SOTS 3800m
SOTS 3800 m trap cup #	sample mid-point	sample duration (days)	E. huxleyi flux (103 x coccospheres m-2 d-1)	E. huxleyi flux (106 x coccoliths m-2 d-1)	Morphotypes (%)						Morphometric measurements
					A	A o/c	B/C	C	B		Mass	S.D. Mass	Length	S.D. Mass
1	2011-08-23	26	38.7	541.15	11.4	14.6	50.4	12.2	11.4		2.87	1.65	2.86	0.61
2	2011-09-18	26	50	546.22	13.1	18	49.2	5.7	13.9		3.84	1.79	3.19	0.61
3	2011-10-14	26	133.8	1638.67	16.3	13.2	62	1.6	7		3.42	1.67	3	0.61
4	2011-11-09	26	411.3	2069.1	6.3	17.3	63.8	6.3	6.3		3	1.47	2.87	0.58
5	2011-12-05	26	85.5	1861.5	5.8	15	70.8	5	3.3		3.09	1.74	2.91	0.6
6	2011-12-31	26	1452.5	2768.03	11.8	18.9	63	6.3	0		2.89	1.57	2.86	0.59
7	2012-01-26	26	2785.7	4733.33	13.6	12.1	67.1	2.1	5		2.71	1.35	2.84	0.49
8	2012-02-21	26	16110.2	2332.06	23	7.4	50.8	18.9	0		2.29	1.32	2.61	0.58
9	2012-03-18	26	1419.9	2165.98	24	8	62.4	3.2	2.4		2.57	1.47	2.72	0.53
10	2012-04-13	26	7793.6	1467.05	9.5	10.3	69	7.9	3.2		2.68	1.58	2.8	0.59
11	2012-05-09	26	9183.4	2070.48	12.8	13.7	65	6	2.6		2.94	1.63	2.89	0.61
12	2012-06-04	26	3178.8	1871.19	11.4	19.3	64	2.6	2.6		2.84	1.55	2.8	0.57
13	2012-06-30	26	6517.7	1594.38	13.2	14	65.1	3.9	3.9		3.01	1.54	2.83	0.55

## Sheet: SAM 1500m
SAM 1500 m trap Period, cup #	sample mid-point	sample duration (days)	E. huxleyi flux (103 x coccospheres m-2 d-1)	E. huxleyi flux (106 x coccoliths m-2 d-1)	Morphotypes (%)						Morphometric measurements
					A	A o/c	B/C	C	B		Mass	S.D. Mass	Length	S.D. Mass
Period I, Cup 2	2009-11-12 21:36:00	7.8	3893.5	310.71	24	3.8	53.8	13.5	4.8		1.84	1.15	2.51	0.46
Period I, Cup 3	2009-11-20 21:36:00	7.8	350	108.45	18.4	10.2	60.2	9.2	2		2.29	1.17	2.74	0.57
Period I, Cup 5	2009-12-05 21:36:00	7.8	0	18.27	10.1	4.2	73.1	10.1	2.5		2.58	1.28	2.88	0.58
Period I, Cup 6	2009-12-13 21:36:00	7.8	2795.6	2.31	1	1	87.5	4.8	5.8		1.88	1.04	2.66	0.51
Period I, Cup 8	2009-12-29 21:36:00	7.8	83092.9	2018.35	1.9	1.9	89.8	4.6	1.9		1.81	1.01	2.63	0.5
Period I, Cup 9	2010-01-05 21:36:00	7.8	17512.1	5839.77	0.8	0.8	88.6	7.6	2.3		1.89	0.93	2.65	0.49
Period I, Cup 11	2010-01-21 21:36:00	7.8	406.3	877.31	1.9	0	88.3	6.8	2.9		2.02	0.99	2.65	0.58
Period I, Cup 14	2010-02-14 21:36:00	7.8	52.3	13.16	2.9	3.8	84.6	4.8	3.8		2.21	1.12	2.72	0.54
Period I, Cup 15	2010-02-21 21:36:00	7.8	4	144.29	2.7	2.7	77.7	10.7	6.3		2.28	1.08	2.73	0.57
Period I, Cup 17	2010-03-09 21:36:00	7.8	36.2	22.22	9.5	4.8	76.2	5.7	3.8		2.09	1.21	2.66	0.53
Period I, Cup 18	2010-03-17 21:36:00	7.8	47.5	40.12	2.7	1.8	87.5	4.5	3.6		2.1	1.2	2.69	0.56
Period I, Cup 21	2010-04-09 21:36:00	7.8	12.3	173.94	7.2	1.8	88.3	0.9	1.8		1.99	1.27	2.62	0.56
Period II, Cup 2	2010-05-21 17:45:36	7.48	46.1	525.71	4.1	1.6	83.7	3.3	7.3		1.89	1.15	2.56	0.56
Period II, Cup 3	2010-05-30 17:45:36	7.48	25.2	185.75	27	6.1	60	5.2	1.7		2.84	1.46	2.9	0.6
Period II, Cup 5	2010-06-16 17:45:36	7.48	46.1	605.69	16.7	4.4	65.8	4.4	8.8		2.76	1.56	2.82	0.62
Period II, Cup 6	2010-06-24 17:45:36	7.48	29.8	425.89	8.1	7.3	75.6	6.5	2.4		2.62	1.61	2.81	0.58
Period II, Cup 8	2010-07-11 17:45:36	7.48	61.8	1027.8	12.5	2.1	65.6	14.6	5.2		2.64	1.55	2.86	0.58
Period II, Cup 9	2010-07-20 17:45:36	7.48	465.9	552.62	11.8	9.8	67.6	6.9	3.9		2.68	1.54	2.78	0.62
Period II, Cup 11	2010-08-06 17:45:36	7.48	15876.1	2195.9	9.3	15.3	66.9	5.1	3.4		2.65	1.47	2.78	0.53
Period II, Cup 12	2010-08-14 17:45:36	7.48	1758.2	1150.57	7.6	17.6	61.8	5.3	7.6		2.98	1.5	2.9	0.51
Period II, Cup 14	2010-08-31 17:45:36	7.48	484.3	75.06	10.7	9.8	69.6	0	9.8		3.5	1.85	3.06	0.66
Period II, Cup 15	2010-09-09 17:45:36	7.48	20.5	152.25	10.4	3.8	72.6	6.6	6.6		3.34	1.9	3.11	0.67
Period II, Cup 17	2010-09-26 17:45:36	7.48	53.3	344.41	20	7	59	4	10		3.09	1.57	3.04	0.57
Period II, Cup 20	2010-10-21 17:45:36	7.48	39.1	583.3	10.6	2.7	74.3	10.6	1.8		2.85	1.87	2.95	0.79
Period II, Cup 21	2010-10-30 17:45:36	7.48	64.1	351.52	5.1	0.8	84.7	5.1	4.2		2.66	1.41	2.87	0.61
