# Supplementary material for: Full annual monitoring of Subantarctic Emiliania huxleyi populations reveals highly calcified morphotypes in high-CO2 winter conditions
Source: Sci Rep. 2020 Feb 13;10:2594. doi: 10.1038/s41598-020-59375-8 (PMC7018777; doi:10.1038/s41598-020-59375-8)
Supplement: Supplementary file 3 — Supplement Table 2. [file 41598_2020_59375_MOESM3_ESM.xlsx]

## Sheet: SOTS surface layer
SOTS surface layer sample #	Sampling date	Total oxidised nitrogen	Phosphate	Silicate	Salinity	Temperature
		(µmol kg-1)	(µmol kg-1)	(µmol kg-1)		(°Celsius)
2	2011-08-06	10.6542	0.814273	2.84505	34.961	10.668
4	2011-08-21	9.46824	0.744914	2.73462	35.001	10.902
6	2011-09-05	10.9119	0.856028	2.96166	34.928	10.399
8	2011-09-20	12.1003	0.92854	3.22545	34.807	9.856
10	2011-10-05	10.9375	0.881263	3.25088	34.876	10.164
12	2011-10-20	10.285	0.853001	3.01001	34.863	10.238
14	2011-11-04	10.7196	0.902286	2.79513	34.771	9.955
16	2011-11-19	9.58284	0.845256	2.064	34.865	10.612
18	2011-12-04	9.47936	0.873357	1.26588	34.727	10.63
20	2011-12-19	7.58131	0.784612	0.912111	34.681	10.283
22	2012-01-03	6.80752	0.792255	0.694446	34.57	10.248
24	2012-01-18	8.27847	0.812975	0.872461	34.965	11.62
26	2012-02-02	10.1088	0.971625	1.06977	34.526	10.867
28	2012-02-17	8.57854	0.846049	1.05264	34.649	11.002
30	2012-03-03	7.4296	0.747881	0.797083	34.739	12.114
32	2012-03-18	7.33684	0.734663	0.803232	34.538	12.056
34	2012-04-02	8.84618	0.836402	1.10208	34.704	11.479
36	2012-04-17	9.89533	0.917513	1.26281	34.656	10.845
38	2012-05-02	11.8224	0.999073	1.65533	34.499	10.014
40	2012-05-17	11.3805	0.958152	1.69143	34.442	9.922
42	2012-06-01	11.0313	0.947774	1.75876	34.492	9.97
44	2012-06-16	10.9989	0.926327	1.91116	34.484	10.022
46	2012-07-01	9.39816	0.841042	2.07327	34.812	10.756
48	2012-07-16	12.1389	1.03684	2.23997	34.496	9.221
